# Supplementary material for: Comprehensive Observational Study in a Large Cohort of Asthma Patients after Adding LAMA to ICS/LABA
Source: Pharmaceuticals (Basel). 2023 Nov 14;16(11):1609. doi: 10.3390/ph16111609 (PMC10675027; doi:10.3390/ph16111609)
Supplement: Supplementary file 1 [file pharmaceuticals-16-01609-s001.zip]

Archive with 1 entries (1 files):
- pharmaceuticals-2684205-supplementary.pdf
